# Supplementary material for: Morphological and Molecular Functional Evidence of the Pharyngeal Sac in the Digestive Tract of Silver Pomfret, Pampus argenteus
Source: Int J Mol Sci. 2023 Jan 14;24(2):1663. doi: 10.3390/ijms24021663 (PMC9866116; doi:10.3390/ijms24021663)
Supplement: Supplementary file 1 [file ijms-24-01663-s001.zip]

Archive with 1 entries (1 files):
- ijms-2058773-supplementary.pdf
